# Supplementary material for: Low Dielectric Constant Photocurable Fluorinated Poly (Phthalazinone Ether) Ink with Excellent Mechanical Properties and Heat Resistance
Source: Polymers (Basel). 2023 Mar 20;15(6):1531. doi: 10.3390/polym15061531 (PMC10051853; doi:10.3390/polym15061531)
Supplement: Supplementary file 1 [file polymers-15-01531-s001.zip]

Archive with 2 entries (2 files):
- supplementary material.docx
- Video S1. DIW  process.mp4
